# Supplementary material for: Resistance signatures manifested in early drug response across cancer types and species
Source: Cancer Drug Resist. 2025 Aug 26;8:44. doi: 10.20517/cdr.2025.112 (PMC12462399; doi:10.20517/cdr.2025.112)
Supplement: Supplementary file 1 [file cdr-8-44-SupplementaryMaterials.zip]

Archive with 5 entries (5 files):
- cdr80112-Supplementary Table 1.xlsx
- cdr80112-Supplementary Table 2.xlsx
- cdr80112-Supplementary Table 3.xlsx
- cdr80112-Supplementary Table 4.xlsx
- cdr80112-SupplementaryMaterials.pdf
